# Supplementary material for: The indispensable role of Mediator complex subunit 27 during neurodevelopment
Source: Cell Biosci. 2025 Jun 16;15:83. doi: 10.1186/s13578-025-01425-7 (PMC12172316; doi:10.1186/s13578-025-01425-7)
Supplement: Supplementary file 2 — Supplementary Material 2 [file 13578_2025_1425_MOESM2_ESM.xlsx]

## Sheet: Sheet1
sgRNAs cloning oligos
Name	Sequence (5'-3')
sgRNA _T7_Top	TAATACGACTCACTATAGGAGGGTGCTTGGCTGGACTTTGTTTTAGAGCTAGAA
zebrafish_KO_T7_Tail	AAAAGCACCGACTCGGTGCCACTTTTTCAAGTTGATAACGGACTAGCCTTATTTTAACTTGCTATTTCTAGCTCTAAAAC
genotyping primers
Name	Sequence (5'-3')
sgRNA_detect_F	GTTGCAGTATCATGCAGGTC
sgRNA_detect_R	GCACGCTCAAGCGAACTA
zebra_genotyping_F	GCCCAATTAGTCTGGTG
zebra_genotyping_WT_R	GCTTGGCTGGACTTTG
zebra_genotyping_5_R	GGGTGCTTGGCTTTG
zebra_genotyping_+10_R2	TGGAccccagggtg
zebra_genotyping_+5_R	GGAgggtgCTTTGGG
WISH probe cloning oligos
Name	Sequence (5'-3')
pBluescript_med27_EcoRI_F	GGCCGAATTCatggcggatgttatgaatgttggagtg
pBluescript_med27_NotI_R	GGCCGCGGCCGCttactgccggcaggtgtcatg
zbfish_olig2_EcoRI_F	GGCCGAATTCatggactctgacacgagccgag
zbfish_olig2_NotI_R	GGCCGCGGCCGCttattttgagtcactggtcagccgtgg
zbfish_pvalb7_EcoRI_F	GGCCGAATTCatggccatgaaaaaccttttgaaagatgacg
zbfish_pvalb7_NotI_R	GGCCGCGGCCGCttactcgtgcaccagagcttcaaattcatc
RT-qPCR primers
Name	Sequence (5'-3')
zebrafish_med27_qPCR_F1	ggtccaataaattgcagtatcatgcagg
zebrafish_med27_qPCR_R1	gacatgtctggaaacattcggcc
zebrafish_med27_qPCR_F2	ccacgagaacatatacacagaggacc
zebrafish_med27_qPCR_R2	gcttgatgtagctcctcaaccagg
zebrafish_qPCR_actinB-F	aggtcatcaccattggcaat
zebrafish_qPCR_actinB-R	gatgtcgacgtcacacttcat
neurod1_zebrafish_qPCR_F	ccggtctcaaccgactcgag
neurod1_zebrafish_qPCR_R	catgcggttcctctcccgg
foxo3a_zebrafish_qPCR_F	catcgagagctcgccagagaag
foxo3a_zebrafish_qPCR_R	ccaccatcagggttgaccatcc
gbx1_zebrafish_qPCR_F	gacagggaatgccctccatgg
gbx1_zebrafish_qPCR_R	gagtttggtttcgcctgcgac
en2a_zebrafish_qPCR_F	cgtcgtcaggtcccaggtctc
en2a_zebrafish_qPCR_R	gagattcgttgaggcccagttcc
fosab_zebrafish_qPCR_F	gagggttactggagcaaagacctc
fosab_zebrafish_qPCR_R	gctggtcagtttcagcttgcag
Expression plasmid construction primers
Name	Sequence (5'-3')
pCS2_MED27_EcoRI_F	GGCCGAATTCCatggcggacgtgataaatgtcagtgtg
pCS2_MED27_XhoI_R	GGCCCTCGAGtcactgccggcaggtgtcatgg
Luciferase plasmid construction primers
Name	Sequence (5'-3')
neurod1_PGL3_KpnI_F	GGCCGGTACCcctcgtatgtgtgaacatacctggc
neurod1_PGL3_MluI_R	GGCCACGCGTgcgcccgtgattgacatctgg
gbx1_PGL3_KpnI_F	GGCCGGTACCcaatcagggaggttcaaggcctc
gbx1_PGL3_MluI_R	GGCCACGCGTGTCCTCGCCGTCCAACTGAC
foxo3a_PGL3_KpnI_F	GGCCGGTACCgctcccgacgaagaacgacag
foxo3a_PGL3_MluI_R	GGCCACGCGTcctgtaatgcgctgcatctccg
en2a_PGL3_KpnI_F	GGCCGGTACCctgtagcgcaacagagggcag
en2a_PGL3_MluI_R	GGCCACGCGTactccggtatcctagacacgtgc
fosab_PGL3_KpnI_F	GGCCGGTACCgaactagagaactggcgcagtg
fosab_PGL3_MluI_R	GGCCACGCGTcagcgctcgcggggtttatatc
